# Supplementary material for: Templated Bipolar Host Materials for Blue Phosphorescent Organic Light-Emitting Devices with Negligible Efficiency Roll-Offs
Source: Molecules. 2025 Dec 19;31(1):12. doi: 10.3390/molecules31010012 (PMC12786962; doi:10.3390/molecules31010012)
Supplement: Supplementary file 1 [file molecules-31-00012-s001.zip]

Archive with 1 entries (1 files):
- molecules-4021624-supplementary.pdf
